# Supplementary material for: Non-coding ribonucleic acid-mediated CAMSAP1 upregulation leads to poor prognosis with suppressed immune infiltration in liver hepatocellular carcinoma
Source: Front Genet. 2022 Sep 21;13:916847. doi: 10.3389/fgene.2022.916847 (PMC9532701; doi:10.3389/fgene.2022.916847)
Supplement: Supplementary file 1 [file DataSheet1.ZIP]

Archive with 18 entries (17 files):
- Supplementary Materials/
- Supplementary Materials/Supplementary Figures 1. CAMSAP1 promoter methylation level in normal and primary tumor from UALCAN portal..tif
- Supplementary Materials/Supplementary Figures 2. CAMSAP1-associated prognosis in upregulated and downregulated cancer patients..tif
- Supplementary Materials/Supplementary Figures 3. Immunohistochemical images of CAMSAP1 proteins in normal (A) and LIHC (B) tissues from HPA database..tif
- Supplementary Materials/Supplementary Figures 4. Overexpressed CAMSAP1 predicts poor DSS in advanced LIHC..tif
- Supplementary Materials/Supplementary Figures 5. Overexpressed CAMSAP1 predicts poor PFI in advanced LIHC..tif
- Supplementary Materials/Supplementary Figures 6. Relationship between CAMSAP1 and immune-associated genes in LIHC from TCGA dataset..tif
- Supplementary Materials/Supplementary Materials.docx
- Supplementary Materials/Table S1 Correlation between CAMSAP1 expression and CNAs from cBioPortal (TCGA, Pancancer Atlas)..xlsx
- Supplementary Materials/Table S10 CAMSAP1-associated ICB therapeutic effect in low and high CAMSAP1 expression groups using TIDE algorithm..xlsx
- Supplementary Materials/Table S2 Correlation between CAMSAP1 expression and DNA methylation from cBioPortal (TCGA, Firehose)..xlsx
- Supplementary Materials/Table S3 Correlation between CAMSAP1 and predicted miRNAs in LIHC from ENCORI portal..xlsx
- Supplementary Materials/Table S4 Correlation between hsa-miR-101-3p and predicted lncRNAs in LIHC from ENCORI portal..xlsx
- Supplementary Materials/Table S5 CAMSAP1-related top20 DEGs and their correlation from TCGA database..xlsx
- Supplementary Materials/Table S6 GO analysis of CAMSAP1-related DEGs..xlsx
- Supplementary Materials/Table S7 GSEA analysis of CAMSAP1-related DEGs..xlsx
- Supplementary Materials/Table S8 Relationship between CAMSAP1 and immune cell markers in LIHC from TIMER2 and TCGA..xlsx
- Supplementary Materials/Table S9 Relationship between CAMSAP1 and immune regulated genes in LIHC from TIMER2 and TCGA..xlsx
