# Supplementary material for: Non-coding ribonucleic acid-mediated CAMSAP1 upregulation leads to poor prognosis with suppressed immune infiltration in liver hepatocellular carcinoma
Source: Front Genet. 2022 Sep 21;13:916847. doi: 10.3389/fgene.2022.916847 (PMC9532701; doi:10.3389/fgene.2022.916847)
Supplement: Supplementary file 1 [file DataSheet1.ZIP › Supplementary Materials/Table S1 Correlation between CAMSAP1 expression and CNAs from cBioPortal (TCGA, Pancancer Atlas)..xlsx]

## Sheet: Table S1
Table S1 | Correlation between CAMSAP1 expression and CNAs from cBioPortal (TCGA, Pancancer Atlas). Related to Figure 2D.
	Correlation	p	p star
SARC	0.22	0.0005629	**
OV	0.61	9.43e-32	**
ACC	0.64	4.03e-10	**
ESCA	0.38	8.96e-08	**
LIHC	0.23	8.791e-06	**
KICH	0.32	0.009721	**
LGG	0.26	2.8e-09	**
HNSC	0.4	5.09e-21	**
TGCT	0.3	0.0002165	**
BLCA	0.53	6.56e-31	**
PRAD	0.08	0.0816
THCA	0	0.996
COADREAD	0.27	1.28e-11	**
STAD	0.46	1.43e-22	**
BRCA	0.36	5.46e-34	**
LUSC	0.45	4.32e-25	**
KIRC	0.34	1.52e-15	**
LUAD	0.46	1.72e-27	**
GBM	0.41	1.95e-07	**
KIRP	0.08	0.196
CESC	0.32	1.85e-08	**
UCEC	0.3	5.08e-12	**
* p < 0.05, ** p < 0.01
