# Supplementary material for: Non-coding ribonucleic acid-mediated CAMSAP1 upregulation leads to poor prognosis with suppressed immune infiltration in liver hepatocellular carcinoma
Source: Front Genet. 2022 Sep 21;13:916847. doi: 10.3389/fgene.2022.916847 (PMC9532701; doi:10.3389/fgene.2022.916847)
Supplement: Supplementary file 1 [file DataSheet1.ZIP › Supplementary Materials/Table S10 CAMSAP1-associated ICB therapeutic effect in low and high CAMSAP1 expression groups using TIDE algorithm..xlsx]

## Sheet: Table S10
Table S10 | CAMSAP1-associated ICB therapeutic effect in 25% low and high CAMSAP1 expression groups from TCGA database using TIDE algorithm. Related to Figure 7E.
CAMSAP1	TIDE score
Low	0.55
Low	1.32
Low	0.3
Low	0.55
Low	0.78
Low	1.72
Low	0.75
Low	0.05
Low	0.33
Low	0.31
Low	0.16
Low	0.93
Low	0.91
Low	0.64
Low	1.26
Low	0.88
Low	0.9
Low	0.42
Low	0.73
Low	0.35
Low	0.06
Low	0.42
Low	0.28
Low	0.4
Low	1.02
Low	0.38
Low	0.17
Low	1.5
Low	0.24
Low	0.09
Low	0.87
Low	1.09
Low	0.5
Low	1.17
Low	0.59
Low	1.59
Low	0.83
Low	0.07
Low	0.35
Low	0.31
Low	0.73
Low	2.07
Low	0.31
Low	0.48
Low	1.36
Low	0.53
Low	0.09
Low	0.5
Low	0.8
Low	0.94
Low	0.95
Low	0.71
Low	0.32
Low	1.03
Low	0.46
Low	1.22
Low	0.2
Low	0.14
Low	-0.46
Low	-0.5
Low	-0.07
Low	-0.29
Low	-0.17
Low	-0.94
Low	-0.19
Low	-1.07
Low	-0.32
Low	0
Low	-0.56
Low	-0.6
Low	-0.7
Low	-0.25
Low	-0.26
Low	-0.04
Low	-0.79
Low	-1.02
Low	-0.51
Low	-0.18
Low	-0.24
Low	-0.3
Low	-0.13
Low	-0.5
Low	-0.74
Low	-0.01
Low	-0.23
Low	-0.17
Low	-0.26
Low	-0.04
Low	-0.73
Low	-0.16
Low	-0.6
Low	-1.04
High	0.72
High	0.91
High	1.05
High	1.37
High	1.52
High	0.04
High	0.77
High	0.16
High	0.41
High	0.01
High	0.61
High	0.32
High	0.71
High	0.72
High	1.22
High	0.88
High	0.58
High	0.55
High	1.42
High	0.15
High	0.73
High	0.2
High	1.43
High	0.14
High	0.59
High	0.47
High	0.48
High	0.73
High	0.74
High	1.38
High	1.42
High	1.5
High	0.25
High	0
High	1.26
High	0.35
High	0.06
High	1.51
High	0
High	0.85
High	1.04
High	1.05
High	0.87
High	0.94
High	0.35
High	0.83
High	1.89
High	0.4
High	0.72
High	0.65
High	0.35
High	0.22
High	0.53
High	0.75
High	0.82
High	1.13
High	0.57
High	0.68
High	1.04
High	1.64
High	1.06
High	0.37
High	0.54
High	1.33
High	1.03
High	1.51
High	1.46
High	0.76
High	1.33
High	0.98
High	1.81
High	1.78
High	0.62
High	0.92
High	1.05
High	-0.63
High	-0.2
High	-0.41
High	-0.22
High	-0.77
High	-0.31
High	-0.06
High	-0.11
High	-0.47
High	-0.29
High	-0.63
High	-0.31
High	-1.07
High	-0.1
High	-0.27
High	-0.25
High	-0.3
