# Supplementary material for: Non-coding ribonucleic acid-mediated CAMSAP1 upregulation leads to poor prognosis with suppressed immune infiltration in liver hepatocellular carcinoma
Source: Front Genet. 2022 Sep 21;13:916847. doi: 10.3389/fgene.2022.916847 (PMC9532701; doi:10.3389/fgene.2022.916847)
Supplement: Supplementary file 1 [file DataSheet1.ZIP › Supplementary Materials/Table S2 Correlation between CAMSAP1 expression and DNA methylation from cBioPortal (TCGA, Firehose)..xlsx]

## Sheet: Table S2
Table S2 | Correlation between CAMSAP1 expression and DNA methylation from cBioPortal (TCGA, Firehose). Related to Figure 2F.
	Correlation	p	p star
ACC	-0.36	0.001314	**
BLCA	-0.3	1.12e-09	**
BRCA	-0.15	1.691e-05	**
CESC	-0.44	3.74e-16	**
CHOL	-0.42	0.0104	*
COADREAD	-0.16	0.00238	**
DLBC	-0.57	2.628e-05	**
ESCA	-0.4	1.95e-08
GBM	-0.39	0.00152	**
HNSC	-0.24	4.58e-08	**
KICH	-0.35	0.003548	**
KIRC	-0.16	0.004197	**
KIRP	-0.36	5.72e-10	**
LAML	0.07	0.357
LGG	-0.1	0.0206	*
LIHC	-0.14	0.005163	**
LUAD	-0.21	4.18e-06	**
LUSC	-0.19	0.0002587	**
MESO	-0.24	0.0268	*
OV	0	1
PAAD	-0.15	0.0439	*
PCPG	-0.23	0.001385
PRAD	-0.13	0.002677	**
SARC	-0.22	0.0003735	**
SKCM	-0.2	1.38e-05	**
STAD	0	1
TGCT	-0.37	2.634e-06	**
THCA	-0.48	4.19e-31	**
THYM	-0.58	4.94e-12	**
UCEC	-0.27	0.0003636	**
UCS	-0.41	0.001685	**
UVM	-0.28	0.0134	*
* p < 0.05, ** p < 0.01
