# Supplementary material for: Non-coding ribonucleic acid-mediated CAMSAP1 upregulation leads to poor prognosis with suppressed immune infiltration in liver hepatocellular carcinoma
Source: Front Genet. 2022 Sep 21;13:916847. doi: 10.3389/fgene.2022.916847 (PMC9532701; doi:10.3389/fgene.2022.916847)
Supplement: Supplementary file 1 [file DataSheet1.ZIP › Supplementary Materials/Table S3 Correlation between CAMSAP1 and predicted miRNAs in LIHC from ENCORI portal..xlsx]

## Sheet: Table S3
Table S3 | Correlation between CAMSAP1 and predicted miRNAs in LIHC from ENCORI portal. Related to Figure 5A.
mRNA	miRNA	Cor	p	-Log10P	p star
CAMSAP1	hsa-miR-26a-5p	0.118	0.0232	1.63451	*
	hsa-miR-26b-5p	-0.036	0.493	0.307153
	hsa-miR-194-5p	-0.347	6.17e-12	11.2097	**
	hsa-miR-498	0.044	0.402	0.395774
	hsa-miR-19a-3p	-0.009	0.863	0.0639892
	hsa-miR-19b-3p	-0.032	0.545	0.263603
	hsa-miR-150-5p	0.028	0.585	0.232844
	hsa-miR-548o-3p	0.071	0.173	0.761954
	hsa-miR-141-3p	0.21	4.83e-05	4.31605	**
	hsa-miR-200a-3p	0.184	0.000368	3.43415	**
	hsa-miR-532-3p	0.013	0.803	0.0952845
	hsa-miR-1323	0.056	0.28	0.552842
	hsa-miR-15a-5p	0.027	0.61	0.21467
	hsa-miR-16-5p	0.213	3.46e-05	4.46092	**
	hsa-miR-15b-5p	0.238	3.51e-06	5.45469	**
	hsa-miR-195-5p	0.091	0.0808	1.09259
	hsa-miR-424-5p	0.14	0.00711	2.14813	**
	hsa-miR-497-5p	0.037	0.48	0.318759
	hsa-miR-2114-3p	-0.064	0.216	0.665546
	hsa-miR-129-5p	0.253	8.08e-07	6.09259	**
	hsa-miR-579-3p	-0.005	0.921	0.0357404
	hsa-miR-23a-3p	0.314	6.85e-10	9.16431	**
	hsa-miR-23b-3p	0.032	0.539	0.268411
	hsa-miR-520a-5p	0.059	0.257	0.590067
	hsa-miR-525-5p	0.045	0.36	0.443697
	hsa-miR-588	0.038	0.463	0.334419
	hsa-miR-154-3p	0.028	0.597	0.224026
	hsa-miR-485-3p	0.02	0.704	0.152427
	hsa-miR-487a-3p	0.058	0.265	0.576754
	hsa-miR-642a-3p	0.165	0.00144	2.84164	**
	hsa-miR-539-3p	0.062	0.232	0.634512
	hsa-miR-7-5p	0.278	5.58e-08	7.25337	**
	hsa-miR-450b-5p	0.151	0.00364	2.4389	**
	hsa-miR-1197	0.095	0.0694	1.15864
	hsa-miR-181a-5p	0.186	0.000311	3.50724	**
	hsa-miR-181c-5p	0.266	2.09e-07	6.67985	**
	hsa-miR-495-3p	0.043	0.405	0.392545
	hsa-miR-520f-3p	0.072	0.166	0.779892
	hsa-miR-510-5p	0.147	0.00468	2.32975	**
	hsa-miR-885-5p	-0.346	7.14e-12	11.1463	**
	hsa-miR-524-5p	0.036	0.495	0.305395
	hsa-miR-520d-5p	0.041	0.432	0.364516
	hsa-miR-582-5p	0.096	0.0646	1.18977
	hsa-miR-582-3p	0.132	0.0109	1.96257	*
	hsa-miR-1321	0	1	0
	hsa-miR-4739	-0.017	0.752	0.123782
	hsa-miR-4756-5p	0	1	0
	hsa-miR-93-5p	0.123	0.0181	1.74232	*
	hsa-miR-214-3p	0.136	0.0086	2.0655	**
	hsa-miR-217	-0.044	0.399	0.399027
	hsa-miR-519d-3p	0.049	0.346	0.460924
	hsa-miR-520g-3p	0.056	0.28	0.552842
	hsa-miR-520h	0.047	0.369	0.432974
	hsa-miR-101-3p	-0.165	0.00141	2.85078	**
	hsa-miR-34a-5p	-0.131	0.0119	1.92445	*
	hsa-miR-181b-5p	0.239	3.2e-06	5.49485	**
	hsa-miR-144-3p	-0.153	0.0035	2.45593	**
	hsa-miR-302a-3p	0.138	0.008	2.09691	**
	hsa-miR-34c-5p	0.203	8.12e-05	4.09044	**
	hsa-miR-302b-3p	0.134	0.00987	2.00568	**
	hsa-miR-302c-3p	0.154	0.00301	2.52143	**
	hsa-miR-302d-3p	0.108	0.0377	1.42366	*
	hsa-miR-372-3p	0.094	0.0714	1.1463
	hsa-miR-373-3p	0.064	0.219	0.659556
	hsa-miR-449a	-0.003	0.952	0.0213631
	hsa-miR-181d-5p	0.247	1.49e-06	5.82681	**
	hsa-miR-520e	0.061	0.244	0.61261
	hsa-miR-520a-3p	0.052	0.319	0.496209
	hsa-miR-520b	0.052	0.322	0.492144
	hsa-miR-520c-3p	0.051	0.33	0.481486
	hsa-miR-520d-3p	0.058	0.266	0.575118
	hsa-miR-449b-5p	-0.021	0.685	0.164309
	hsa-miR-411-5p	0.056	0.284	0.546682
	hsa-miR-126-3p	-0.085	0.101	0.995679
* p < 0.05, ** p < 0.01
