# Supplementary material for: Non-coding ribonucleic acid-mediated CAMSAP1 upregulation leads to poor prognosis with suppressed immune infiltration in liver hepatocellular carcinoma
Source: Front Genet. 2022 Sep 21;13:916847. doi: 10.3389/fgene.2022.916847 (PMC9532701; doi:10.3389/fgene.2022.916847)
Supplement: Supplementary file 1 [file DataSheet1.ZIP › Supplementary Materials/Table S4 Correlation between hsa-miR-101-3p and predicted lncRNAs in LIHC from ENCORI portal..xlsx]

## Sheet: Table S4
Table S4 | Correlation between hsa-miR-101-3p and predicted lncRNAs in LIHC from ENCORI portal. Related to Figure 5G.
miRNA	lncRNA	Cor	p	-Log10P	p star
hsa-miR-101-3p	AC004687.1	-0.234	5.47e-06	5.26201	**
	SNHG6	-0.383	2.42e-14	13.6162	**
	SNHG1	-0.357	1.42e-12	11.8477	**
	MALAT1	-0.136	0.00876	2.0575	**
	XIST	-0.015	0.776	0.110138
	NEAT1	-0.018	0.734	0.134304
	AC145207.5	-0.209	5.16e-05	4.28735	**
	AC091047.1	0.011	0.839	0.076238
	TYMSOS	0.031	0.555	0.255707
	AC243964.3	-0.119	0.0219	1.65956	*
	AC007038.1	-0.154	0.00292	2.53462	**
	SNHG22	0.179	0.000555	3.25571	**
	AC124798.1	-0.363	5.62e-13	12.2503	**
	LINC01355	-0.159	0.0021	2.67778	**
	AC124045.1	-0.17	0.00106	2.97469	**
	AC024940.5	-0.02	0.707	0.150581
	N4BP2L2-IT2	-0.034	0.518	0.28567
	AP001350.2	-0.15	0.0039	2.40894	**
	LINC01748	-0.169	0.00112	2.95078	**
	AL592148.3	-0.25	1.06e-06	5.97469	**
	FAM201A	-0.259	4.24e-07	6.37263	**
	AC024580.1	-0.085	0.102	0.9914
	Z94721.2	-0.112	0.0311	1.50724	*
	AC108449.2	0.067	0.202	0.694649
	HELLPAR	-0.1	0.0544	1.2644
	SNHG14	-0.263	2.94e-07	6.53165	**
lncRNA	mRNA	Cor	p	-Log10P	p star
AC145207.5	CAMSAP1	0.27	1.14e-07	6.9431	**
LINC01748		0.209	4.45e-05	4.35164	**
* p < 0.05, ** p < 0.01
