# Supplementary material for: Non-coding ribonucleic acid-mediated CAMSAP1 upregulation leads to poor prognosis with suppressed immune infiltration in liver hepatocellular carcinoma
Source: Front Genet. 2022 Sep 21;13:916847. doi: 10.3389/fgene.2022.916847 (PMC9532701; doi:10.3389/fgene.2022.916847)
Supplement: Supplementary file 1 [file DataSheet1.ZIP › Supplementary Materials/Table S5 CAMSAP1-related top20 DEGs and their correlation from TCGA database..xlsx]

## Sheet: Table S5
Table S5 | CAMSAP1-related top20 DEGs and their correlation from TCGA database. Related to Figure 6B.
Gene1	Gene2	Differential expression		Correlation
		Log2FC	adj. p	Cor_Spearman	p	p star
CAMSAP1	SEC24C	1.47403	1.18e-27	0.684	0	***
	TOP2A	1.45818	2.85e-19	0.542	0	***
	ITGB1	1.45385	1.3e-28	0.703	0	***
	BCL9L	1.43936	2.04e-35	0.738	0	***
	HSPG2	1.43575	3.81e-21	0.579	0	***
	SMC4	1.42431	7.09e-32	0.687	0	***
	ANLN	1.36973	7.38e-25	0.597	0	***
	CA9	1.35422	1.79e-07	0.347	6.09e-12	***
	PFKFB3	1.33184	1.52e-15	0.528	0	***
	DSG2	1.33158	8.45e-15	0.564	0	***
	SAA2	-1.46142	1.78e-05	-0.266	2.04e-07	***
	FABP1	-1.4798	2.84e-08	-0.35	5.74e-12	***
	TTR	-1.54216	3.84e-11	-0.392	3.13e-15	***
	SDS	-1.54794	7.08e-06	-0.257	5.58e-07	***
	HP	-1.58101	2e-10	-0.393	3.08e-15	***
	APOA1	-1.6596	6.54e-11	-0.405	0	***
	SLC10A1	-1.67276	1.87e-08	-0.3	4.66e-09	***
	CYP2A6	-1.72478	1.18e-05	-0.242	2.55e-06	***
	HPD	-1.86306	1.33e-08	-0.362	8.98e-13	***
	SAA1	-1.97436	6.28e-08	-0.316	6.08e-10	***
* p < 0.05, ** p < 0.01, *** p < 0.001
