# Supplementary material for: Non-coding ribonucleic acid-mediated CAMSAP1 upregulation leads to poor prognosis with suppressed immune infiltration in liver hepatocellular carcinoma
Source: Front Genet. 2022 Sep 21;13:916847. doi: 10.3389/fgene.2022.916847 (PMC9532701; doi:10.3389/fgene.2022.916847)
Supplement: Supplementary file 1 [file DataSheet1.ZIP › Supplementary Materials/Table S6 GO analysis of CAMSAP1-related DEGs..xlsx]

## Sheet: Table S6
Table S6 | GO analysis of CAMSAP1-related DEGs. Related to Figure 6C.
ONTOLOGY	ID	Description	GeneRatio	BgRatio	p value	p.adjust	FDR	geneID	Count
CC	GO:0005819	spindle	29/330	347/19717	1.19981e-12	4.94321e-10	3.86464e-10	BUB1B/CDK1/CENPF/ECT2/INCENP/KIFC1/NEK2/PKD2/PLK1/TPR/SMC1A/PRC1/SMC3/KIF23/DLGAP5/CEP170/KIF20A/STAG1/SPIN1/TPX2/ARL2BP/KIF4A/RACGAP1/NUSAP1/DCDC2/CDCA8/RCC2/KIF18B/ASPM	29
	GO:0034364	high-density lipoprotein particle	10/330	26/19717	6.30787e-12	1.29942e-09	1.0159e-09	APOF/APOA1/APOA2/APOC1/APOC3/HPR/PON1/SAA1/SAA2/SAA4	10
	GO:0072686	mitotic spindle	16/330	109/19717	3.85811e-11	5.29847e-09	4.14239e-09	CDK1/ECT2/KIFC1/PKD2/TPR/SMC1A/SMC3/KIF23/STAG1/TPX2/RACGAP1/NUSAP1/DCDC2/RCC2/KIF18B/ASPM	16
	GO:0062023	collagen-containing extracellular matrix	29/330	406/19717	5.61348e-11	5.78188e-09	4.52033e-09	APCS/APOA1/APOC3/SERPINC1/AZGP1/COL1A1/COL1A2/COL3A1/COL4A1/COL6A3/VCAN/F9/HPX/HRG/HSPG2/LAMA5/LAMB1/LAMC1/LTBP1/NID1/SERPINE1/PKM/SPP2/SMC3/POSTN/SULF1/CTHRC1/NPNT/AGRN	29
	GO:0034358	plasma lipoprotein particle	10/330	37/19717	3.51329e-10	2.41246e-08	1.88608e-08	APOF/APOA1/APOA2/APOC1/APOC3/HPR/PON1/SAA1/SAA2/SAA4	10
	GO:1990777	lipoprotein particle	10/330	37/19717	3.51329e-10	2.41246e-08	1.88608e-08	APOF/APOA1/APOA2/APOC1/APOC3/HPR/PON1/SAA1/SAA2/SAA4	10
	GO:0032994	protein-lipid complex	10/330	39/19717	6.2247e-10	3.66368e-08	2.8643e-08	APOF/APOA1/APOA2/APOC1/APOC3/HPR/PON1/SAA1/SAA2/SAA4	10
	GO:0030496	midbody	18/330	173/19717	7.71508e-10	3.97326e-08	3.10633e-08	CDK1/CENPF/ECT2/INCENP/NEK2/PLK1/TACC1/IQGAP1/PRC1/KIF23/KIF20A/ARL2BP/KIF4A/RACGAP1/ANLN/CDCA8/RCC2/ASPM	18
	GO:0005874	microtubule	26/330	416/19717	9.51856e-09	4.35739e-07	3.40664e-07	CDK1/CYP2A6/DYNC1LI2/INCENP/KIFC1/NEK2/PLK1/SAA1/CLIP2/IQGAP1/PRC1/KIF23/CEP170/KIF20A/TUBA1B/ARFGEF2/TPX2/CAMSAP2/KIF4A/RACGAP1/NUSAP1/DCDC2/GTSE1/RCC2/KIF18B/ASPM	26
	GO:0000775	chromosome, centromeric region	16/330	193/19717	1.70199e-07	7.01218e-06	5.48218e-06	BUB1/BUB1B/CENPF/DYNC1LI2/DNMT1/INCENP/NEK2/PHF2/PLK1/TPR/SMC1A/SMC3/NCAPD2/STAG1/CDCA8/RCC2	16
	GO:0000793	condensed chromosome	17/330	223/19717	2.34371e-07	8.77826e-06	6.86292e-06	ADD3/BUB1/BUB1B/CENPF/INCENP/MKI67/NEK2/PHF2/PLK1/TOP2A/SMC1A/SMC3/NCAPD2/SMC4/STAG1/SMC2/NCAPH	17
	GO:0034399	nuclear periphery	13/330	131/19717	3.15383e-07	1.08282e-05	8.46555e-06	CAD/CENPF/LMNB1/TPR/DDX39B/SMC1A/ENC1/SMC3/NUP153/STAG1/NUP205/KIF4A/UHRF1	13
	GO:0005788	endoplasmic reticulum lumen	19/330	309/19717	1.25485e-06	3.9769e-05	3.10917e-05	APOA1/APOA2/SERPINC1/CALU/COL1A1/COL1A2/COL3A1/COL4A1/COL6A3/VCAN/F9/IGFBP5/LAMB1/LAMC1/LTBP1/SPP2/SPP1/TMEM132A/TXNDC5	19
	GO:0044420	extracellular matrix component	8/330	51/19717	1.9253e-06	5.37253e-05	4.20029e-05	COL1A1/COL1A2/COL3A1/COL4A1/LAMA5/LAMB1/LAMC1/LTBP1	8
	GO:0098687	chromosomal region	20/330	349/19717	1.95602e-06	5.37253e-05	4.20029e-05	BUB1/BUB1B/CDK1/CENPF/DYNC1LI2/DNMT1/INCENP/MCM2/MCM6/NEK2/PHF2/PLK1/POLR2B/TPR/SMC1A/SMC3/NCAPD2/STAG1/CDCA8/RCC2	20
	GO:0000794	condensed nuclear chromosome	10/330	99/19717	6.27867e-06	0.000161676	0.0001264	ADD3/BUB1/BUB1B/INCENP/NEK2/PLK1/SMC1A/SMC3/NCAPD2/NCAPH	10
	GO:0008305	integrin complex	6/330	31/19717	1.08639e-05	0.000263289	0.000205842	ITGA2/ITGA3/ITGAV/ITGB1/ITGB4/NPNT	6
	GO:0016363	nuclear matrix	10/330	109/19717	1.48271e-05	0.000339376	0.000265327	CAD/CENPF/LMNB1/DDX39B/SMC1A/ENC1/SMC3/STAG1/KIF4A/UHRF1	10
	GO:0098636	protein complex involved in cell adhesion	6/330	34/19717	1.90228e-05	0.000412493	0.000322491	ITGA2/ITGA3/ITGAV/ITGB1/ITGB4/NPNT	6
	GO:0005604	basement membrane	9/330	95/19717	3.07083e-05	0.000632591	0.000494565	COL4A1/HSPG2/LAMA5/LAMB1/LAMC1/NID1/SMC3/NPNT/AGRN	9
	GO:0072562	blood microparticle	11/330	147/19717	3.82344e-05	0.000750123	0.000586453	APCS/APOA1/APOA2/SERPINC1/C9/HP/HPR/HPX/HRG/PON1/CFHR3	11
	GO:0042627	chylomicron	4/330	13/19717	4.88944e-05	0.000915659	0.000715871	APOA1/APOA2/APOC1/APOC3	4
	GO:0000940	condensed chromosome outer kinetochore	4/330	14/19717	6.75509e-05	0.00121004	0.000946021	BUB1/BUB1B/CENPF/PLK1	4
	GO:0000776	kinetochore	10/330	135/19717	9.3427e-05	0.00160383	0.00125389	BUB1/BUB1B/CENPF/DYNC1LI2/INCENP/NEK2/PHF2/PLK1/TPR/SMC1A	10
	GO:0005881	cytoplasmic microtubule	7/330	69/19717	0.000153044	0.00252217	0.00197185	CYP2A6/SAA1/CLIP2/TUBA1B/ARFGEF2/GTSE1/KIF18B	7
MF	GO:0005201	extracellular matrix structural constituent	16/323	163/17697	5.1603e-08	3.1065e-05	2.62904e-05	COL1A1/COL1A2/COL3A1/COL4A1/COL6A3/VCAN/HSPG2/LAMA5/LAMB1/LAMC1/LTBP1/NID1/POSTN/CTHRC1/NPNT/AGRN	16
	GO:0005178	integrin binding	13/323	132/17697	9.00479e-07	0.000271044	0.000229385	COL3A1/ITGA2/ITGA3/ITGAV/ITGB1/ITGB4/LAMA5/LAMB1/MMP14/SPP1/ADAM17/ADAM9/NPNT	13
	GO:0050839	cell adhesion molecule binding	26/323	499/17697	1.72567e-06	0.000346284	0.000293061	COL3A1/CTNND2/DSG2/FLNA/ITGA2/ITGA3/ITGAV/ITGB1/ITGB4/LAMA5/LAMB1/EPCAM/MMP14/PKM/SPP1/ADAM17/VCL/STK24/ADAM9/IQGAP1/POSTN/ASAP1/ANLN/FNBP1L/FMNL2/NPNT	26
	GO:0050840	extracellular matrix binding	8/323	57/17697	8.5714e-06	0.00129	0.00109173	ITGA2/ITGA3/ITGAV/ITGB1/NID1/SPP1/ADAM9/AGRN	8
	GO:0043236	laminin binding	6/323	29/17697	1.17623e-05	0.00141618	0.00119851	ITGA2/ITGA3/ITGB1/NID1/ADAM9/AGRN	6
	GO:0048407	platelet-derived growth factor binding	4/323	11/17697	3.2485e-05	0.00325933	0.00275838	COL1A1/COL1A2/COL3A1/COL4A1	4
	GO:0019838	growth factor binding	11/323	137/17697	4.33313e-05	0.00361407	0.00305859	COL1A1/COL1A2/COL3A1/COL4A1/IGFBP2/IGFBP5/ITGAV/ITGB4/LTBP1/NRP1/OSMR	11
	GO:0031994	insulin-like growth factor I binding	4/323	12/17697	4.80275e-05	0.00361407	0.00305859	IGFBP2/IGFBP5/ITGAV/ITGB4	4
	GO:0017056	structural constituent of nuclear pore	5/323	28/17697	0.000136656	0.00914079	0.00773586	TPR/POM121/NUP153/NUP205/NUP188	5
	GO:0055102	lipase inhibitor activity	4/323	17/17697	0.00021483	0.0126198	0.0106801	APOA1/APOA2/APOC1/APOC3	4
	GO:0031406	carboxylic acid binding	12/323	193/17697	0.000230594	0.0126198	0.0106801	AGXT/APOC1/CAD/CPS1/VCAN/FABP1/HMMR/PCK1/TAT/FTCD/GNMT/AGRN	12
	GO:0043177	organic acid binding	12/323	205/17697	0.000400025	0.018017	0.0152478	AGXT/APOC1/CAD/CPS1/VCAN/FABP1/HMMR/PCK1/TAT/FTCD/GNMT/AGRN	12
	GO:0043138	3'-5' DNA helicase activity	4/323	20/17697	0.000418828	0.018017	0.0152478	MCM2/MCM6/RECQL/GINS1	4
	GO:0017048	Rho GTPase binding	11/323	177/17697	0.000418999	0.018017	0.0152478	ECT2/FLNA/TRIO/IQGAP1/ARHGEF11/ANLN/FGD6/RCC2/EPS8L3/FMNL2/IQGAP3	11
	GO:0008017	microtubule binding	13/323	246/17697	0.00061532	0.0246948	0.0208993	KIFC1/PLK1/CLIP2/PRC1/KIF23/KIF20A/FTCD/CAMSAP2/KIF4A/RACGAP1/NUSAP1/RCC2/KIF18B	13
	GO:0005319	lipid transporter activity	9/323	131/17697	0.000677547	0.0254927	0.0215745	APOF/APOA1/APOA2/AKR1C4/FABP1/RBP4/SLC10A1/SLC27A5/SLC51A	9
	GO:0030020	extracellular matrix structural constituent conferring tensile strength	5/323	41/17697	0.000858389	0.028789	0.0243642	COL1A1/COL1A2/COL3A1/COL4A1/COL6A3	5
	GO:0003777	microtubule motor activity	7/323	84/17697	0.000860802	0.028789	0.0243642	DYNC1LI2/KIFC1/SMC3/KIF23/KIF20A/KIF4A/KIF18B	7
	GO:0043178	alcohol binding	7/323	85/17697	0.000923654	0.0292652	0.0247672	ADH4/APOF/APOA1/APOA2/APOC3/ITPR3/RBP4	7
	GO:0070325	lipoprotein particle receptor binding	4/323	26/17697	0.00118559	0.0341053	0.0288633	APOA1/APOA2/APOC3/HSPG2	4
	GO:1901618	organic hydroxy compound transmembrane transporter activity	5/323	44/17697	0.00118972	0.0341053	0.0288633	AKR1C4/RBP4/SLC10A1/SLC22A1/SLC51A	5
	GO:0015631	tubulin binding	15/323	336/17697	0.00136423	0.0346761	0.0293464	KIFC1/PLK1/TPR/CLIP2/PRC1/SMC3/KIF23/KIF20A/FTCD/CAMSAP2/KIF4A/RACGAP1/NUSAP1/RCC2/KIF18B	15
	GO:0001968	fibronectin binding	4/323	27/17697	0.00137196	0.0346761	0.0293464	IGFBP5/ITGA3/ITGAV/ITGB1	4
	GO:0005518	collagen binding	6/323	67/17697	0.00138243	0.0346761	0.0293464	DDR1/ITGA2/ITGA3/ITGB1/NID1/ADAM9	6
	GO:0005520	insulin-like growth factor binding	4/323	28/17697	0.00157785	0.0379946	0.0321549	IGFBP2/IGFBP5/ITGAV/ITGB4	4
BP	GO:0043062	extracellular structure organization	35/322	422/18670	1.42204e-14	2.3261e-11	1.81843e-11	ABL1/APOA1/APOA2/APOC1/APOC3/DDR1/COL1A1/COL1A2/COL3A1/COL4A1/COL6A3/VCAN/HSPG2/ITGA2/ITGA3/ITGAV/ITGB1/ITGB4/LAMA5/LAMB1/LAMC1/LOX/MMP7/MMP14/NID1/NOTCH1/SERPINE1/PLA2G2A/SPINT1/SPP1/TTR/POSTN/SULF1/NPNT/AGRN	35
	GO:0140014	mitotic nuclear division	28/322	264/18670	1.61909e-14	2.3261e-11	1.81843e-11	BUB1/BUB1B/CENPF/FLNA/INCENP/KIFC1/MKI67/MYBL2/NEK2/PLK1/TPR/SMC1A/PRC1/SMC3/KIF23/DLGAP5/NCAPD2/SMC4/STAG1/SMC2/TPX2/NCAPH/KIF4A/RACGAP1/NUSAP1/ANLN/CDCA8/KIF18B	28
	GO:0031589	cell-substrate adhesion	32/322	354/18670	1.88926e-14	2.3261e-11	1.81843e-11	ABL1/JAG1/APOA1/DDR1/COL1A1/COL3A1/FLNA/HRG/HSPG2/ITGA2/ITGA3/ITGAV/ITGB1/ITGB4/LAMA5/LAMB1/LAMC1/MMP14/NID1/NOTCH1/SERPINE1/RASA1/VCL/PIP5K1A/ADAM9/IQGAP1/NRP1/LDB1/SGCE/POSTN/RCC2/NPNT	32
	GO:0000819	sister chromatid segregation	24/322	189/18670	2.37539e-14	2.3261e-11	1.81843e-11	BUB1/BUB1B/CENPF/INCENP/KIFC1/NEK2/PLK1/TOP2A/TPR/SMC1A/PRC1/SMC3/KIF23/DLGAP5/NCAPD2/SMC4/STAG1/SMC2/NCAPH/KIF4A/RACGAP1/NUSAP1/CDCA8/KIF18B	24
	GO:0007160	cell-matrix adhesion	25/322	225/18670	1.50604e-13	1.09764e-10	8.58076e-11	ABL1/JAG1/DDR1/COL3A1/HRG/ITGA2/ITGA3/ITGAV/ITGB1/ITGB4/LAMA5/MMP14/NID1/SERPINE1/RASA1/VCL/PIP5K1A/ADAM9/IQGAP1/NRP1/LDB1/SGCE/POSTN/RCC2/NPNT	25
	GO:0000070	mitotic sister chromatid segregation	21/322	151/18670	1.68135e-13	1.09764e-10	8.58076e-11	BUB1/BUB1B/CENPF/INCENP/KIFC1/NEK2/PLK1/TPR/SMC1A/PRC1/KIF23/DLGAP5/NCAPD2/SMC4/SMC2/NCAPH/KIF4A/RACGAP1/NUSAP1/CDCA8/KIF18B	21
	GO:0098813	nuclear chromosome segregation	26/322	262/18670	6.92496e-13	3.87501e-10	3.02928e-10	BUB1/BUB1B/CENPF/ECT2/INCENP/KIFC1/NEK2/PLK1/TOP2A/TPR/SMC1A/PRC1/SMC3/KIF23/DLGAP5/NCAPD2/SMC4/STAG1/SMC2/NCAPH/KIF4A/RACGAP1/NUSAP1/CDCA8/RCC2/KIF18B	26
	GO:0030198	extracellular matrix organization	30/322	368/18670	1.88254e-12	9.21738e-10	7.20567e-10	ABL1/DDR1/COL1A1/COL1A2/COL3A1/COL4A1/COL6A3/VCAN/HSPG2/ITGA2/ITGA3/ITGAV/ITGB1/ITGB4/LAMA5/LAMB1/LAMC1/LOX/MMP7/MMP14/NID1/NOTCH1/SERPINE1/SPINT1/SPP1/TTR/POSTN/SULF1/NPNT/AGRN	30
	GO:0000280	nuclear division	31/322	407/18670	4.66785e-12	2.03155e-09	1.58816e-09	BUB1/BUB1B/CENPF/FLNA/INCENP/KIFC1/LIF/MKI67/MYBL2/NEK2/PLK1/TOP2A/TPR/SMC1A/PRC1/SMC3/KIF23/DLGAP5/NCAPD2/SMC4/STAG1/SMC2/TPX2/NCAPH/KIF4A/RACGAP1/NUSAP1/ANLN/CDCA8/KIF18B/ASPM	31
	GO:0090307	mitotic spindle assembly	13/322	56/18670	9.11347e-12	3.56974e-09	2.79064e-09	FLNA/KIFC1/MYBL2/NEK2/PLK1/TPR/SMC1A/SMC3/KIF23/STAG1/TPX2/KIF4A/RACGAP1	13
	GO:0007059	chromosome segregation	27/322	321/18670	1.23224e-11	4.38789e-09	3.43022e-09	BUB1/BUB1B/CENPF/ECT2/INCENP/KIFC1/MKI67/NEK2/PLK1/TOP2A/TPR/SMC1A/PRC1/SMC3/KIF23/DLGAP5/NCAPD2/SMC4/STAG1/SMC2/NCAPH/KIF4A/RACGAP1/NUSAP1/CDCA8/RCC2/KIF18B	27
	GO:0048285	organelle fission	31/322	449/18670	5.73244e-11	1.87116e-08	1.46278e-08	BUB1/BUB1B/CENPF/FLNA/INCENP/KIFC1/LIF/MKI67/MYBL2/NEK2/PLK1/TOP2A/TPR/SMC1A/PRC1/SMC3/KIF23/DLGAP5/NCAPD2/SMC4/STAG1/SMC2/TPX2/NCAPH/KIF4A/RACGAP1/NUSAP1/ANLN/CDCA8/KIF18B/ASPM	31
	GO:0007052	mitotic spindle organization	15/322	106/18670	4.0463e-10	1.21918e-07	9.53092e-08	FLNA/KIFC1/MYBL2/NEK2/PLK1/TACC1/TPR/SMC1A/PRC1/SMC3/KIF23/STAG1/TPX2/KIF4A/RACGAP1	15
	GO:1902850	microtubule cytoskeleton organization involved in mitosis	16/322	131/18670	9.77496e-10	2.73489e-07	2.138e-07	FLNA/KIFC1/MYBL2/NEK2/PLK1/TACC1/TPR/SMC1A/PRC1/SMC3/KIF23/STAG1/TPX2/KIF4A/RACGAP1/NUSAP1	16
	GO:0051225	spindle assembly	14/322	108/18670	5.05451e-09	1.3199e-06	1.03183e-06	FLNA/KIFC1/MYBL2/NEK2/PLK1/TPR/SMC1A/SMC3/KIF23/STAG1/TPX2/KIF4A/RACGAP1/ASPM	14
	GO:0010810	regulation of cell-substrate adhesion	19/322	215/18670	6.55906e-09	1.60574e-06	1.25528e-06	ABL1/JAG1/APOA1/DDR1/COL1A1/FLNA/HRG/ITGA3/MMP14/NID1/NOTCH1/SERPINE1/RASA1/IQGAP1/NRP1/LDB1/POSTN/RCC2/NPNT	19
	GO:0072001	renal system development	22/322	293/18670	8.5894e-09	1.9791e-06	1.54716e-06	JAG1/APAF1/CENPF/COL4A1/ITGA3/ITGB4/LAMA5/LIF/EPCAM/NID1/NOTCH1/PKD2/RBP4/SOX4/IQGAP1/NRP1/DLG5/YAP1/SULF1/GLIS2/NPNT/CD24	22
	GO:0007229	integrin-mediated signaling pathway	13/322	103/18670	2.49568e-08	5.43088e-06	4.24558e-06	ABL1/APOA1/COL3A1/FLNA/ITGA2/ITGA3/ITGAV/ITGB1/ITGB4/LAMA5/ADAM9/NRP1/RCC2	13
	GO:0007051	spindle organization	16/322	170/18670	4.32511e-08	8.91656e-06	6.9705e-06	FLNA/KIFC1/MYBL2/NEK2/PLK1/TACC1/TPR/SMC1A/PRC1/SMC3/KIF23/STAG1/TPX2/KIF4A/RACGAP1/ASPM	16
	GO:0034333	adherens junction assembly	12/322	90/18670	4.64503e-08	9.09729e-06	7.11178e-06	ABL1/HRG/ITGA2/LAMA5/MMP14/VCL/PIP5K1A/IQGAP1/NRP1/LDB1/DLG5/RCC2	12
	GO:0001655	urogenital system development	22/322	330/18670	7.24724e-08	1.35178e-05	1.05675e-05	JAG1/APAF1/CENPF/COL4A1/ITGA3/ITGB4/LAMA5/LIF/EPCAM/NID1/NOTCH1/PKD2/RBP4/SOX4/IQGAP1/NRP1/DLG5/YAP1/SULF1/GLIS2/NPNT/CD24	22
	GO:0019827	stem cell population maintenance	15/322	157/18670	9.41375e-08	1.67608e-05	1.31027e-05	JAG1/BCL9/LIF/NOTCH1/POLR2B/SOX4/SMC1A/ARID1A/LDB1/SMC3/YAP1/CNOT1/TUT4/ASPM/BCL9L	15
	GO:0007044	cell-substrate junction assembly	12/322	97/18670	1.08546e-07	1.81716e-05	1.42056e-05	ABL1/HRG/ITGA2/ITGB4/LAMA5/LAMC1/MMP14/PIP5K1A/IQGAP1/NRP1/LDB1/RCC2	12
	GO:0098727	maintenance of cell number	15/322	159/18670	1.1134e-07	1.81716e-05	1.42056e-05	JAG1/BCL9/LIF/NOTCH1/POLR2B/SOX4/SMC1A/ARID1A/LDB1/SMC3/YAP1/CNOT1/TUT4/ASPM/BCL9L	15
	GO:0034330	cell junction organization	20/322	290/18670	1.67021e-07	2.58111e-05	2.01777e-05	ABL1/CTNND2/DSG2/ECT2/FLNA/HRG/ITGA2/ITGB4/LAMA5/LAMC1/MMP14/VCL/PIP5K1A/IQGAP1/NRP1/LDB1/DLG5/RASSF8/INAVA/RCC2	20
p < 0.05 or FDR < 0.05 indicated a significant difference.
