# Supplementary material for: Non-coding ribonucleic acid-mediated CAMSAP1 upregulation leads to poor prognosis with suppressed immune infiltration in liver hepatocellular carcinoma
Source: Front Genet. 2022 Sep 21;13:916847. doi: 10.3389/fgene.2022.916847 (PMC9532701; doi:10.3389/fgene.2022.916847)
Supplement: Supplementary file 1 [file DataSheet1.ZIP › Supplementary Materials/Table S7 GSEA analysis of CAMSAP1-related DEGs..xlsx]

## Sheet: Table S7
Table S7 | GSEA analysis of CAMSAP1-related DEGs. Related to Figure 6D-G.
ID	Description	enrichmentScore	NES	pvalue	p.adjust	FDR	rank	leading_edge	core_enrichment	setSize
KEGG	KEGG_CELL_CYCLE	0.518247	1.81813	0.000999001	0.0109328	0.00678009	5844	tags=74%, list=35%, signal=48%	BUB1B/ABL1/MCM2/EP300/SMC3/STAG1/CCNA2/BUB1/SMC1A/PLK1/CDK1/MCM6/CDC6/CDC20/CDK2/CCNB1/TFDP1/E2F3/RBL2/MCM4/CDK4/MCM3/TGFB2/CCNB2/ORC1/PRKDC/TTK/SMAD3/MAD2L1/CDKN2B/SKP2/YWHAQ/ESPL1/RBL1/STAG2/CDC7/RAD21/CREBBP/YWHAG/RB1/WEE1/CDC45/ATM/CCNE2/ORC6/DBF4/E2F1/TGFB3/ORC2/CDC27/CHEK1/CDC25A/MCM7/E2F4/ATR/MCM5/CDK6/CDC23/TGFB1/CDKN2A/HDAC2/PKMYT1/PCNA/YWHAZ/ANAPC1/CCNE1/GSK3B/YWHAH/TP53/E2F5/HDAC1/E2F2…	123
	KEGG_DNA_REPLICATION	0.572113	1.80605	0.00100402	0.0109328	0.00678009	4271	tags=64%, list=26%, signal=47%	MCM2/MCM6/MCM4/MCM3/POLA1/RFC3/POLD3/DNA2/RPA1/PRIM1/POLD1/MCM7/FEN1/POLE3/RFC5/MCM5/LIG1/RFC1/PCNA/PRIM2/RFC4/POLE/POLA2	36
	KEGG_ECM_RECEPTOR_INTERACTION	0.503371	1.71603	0.001001	0.0109328	0.00678009	678	tags=29%, list=4%, signal=28%	ITGB1/HSPG2/SPP1/LAMA5/COL3A1/LAMB1/LAMC1/ITGA2/COL6A3/COL1A1/COL1A2/ITGAV/COL4A1/ITGA3/HMMR/ITGB4/AGRN/COL5A1/COL5A2/COL4A2/LAMC2/THBS1/ITGA5/ITGA6	82
	KEGG_MISMATCH_REPAIR	0.567609	1.65806	0.00409417	0.0227632	0.0141169	3828	tags=61%, list=23%, signal=47%	MSH2/PMS2/RFC3/EXO1/POLD3/RPA1/POLD1/RFC5/LIG1/RFC1/PCNA/RFC4/MSH6/MLH3	23
	KEGG_ADHERENS_JUNCTION	0.472532	1.59676	0.00200803	0.0145932	0.00905017	5875	tags=64%, list=36%, signal=42%	EP300/IQGAP1/VCL/MAPK1/SRC/WASF1/PTPRM/PTPRF/WASF2/AFDN/SMAD3/ACTN4/TGFBR1/CTNND1/TJP1/CSNK2A1/PTPN1/FGFR1/CREBBP/TGFBR2/NECTIN1/CTNNB1/CDH1/LEF1/IGF1R/FARP2/MAP3K7/PARD3/YES1/FER/WASL/ACTN1/CTNNA1/NECTIN3/SMAD2/CSNK2A2/PTPRJ/SMAD4/TCF7L2/CDC42/SSX2IP/SORBS1/EGFR/NLK/LMO7/TCF7L1/ACTG1	73
	KEGG_FOCAL_ADHESION	0.443673	1.59519	0.000999001	0.0109328	0.00678009	4929	tags=52%, list=30%, signal=37%	ITGB1/SPP1/LAMA5/COL3A1/LAMB1/LAMC1/ITGA2/FLNA/COL6A3/COL1A1/COL1A2/ITGAV/COL4A1/ITGA3/VCL/ITGB4/COL5A1/COL5A2/COL4A2/MAPK1/RAPGEF1/LAMC2/SRC/THBS1/ITGA5/PPP1R12A/ILK/ITGA6/DOCK1/ROCK1/CRKL/ACTN4/TLN1/VEGFA/PDGFRB/ARHGAP5/SOS1/PRKCA/TNC/ROCK2/PDGFC/PDGFD/CTNNB1/CAV1/SHC1/CAV2/JUN/RELN/PDPK1/VAV2/LAMA3/IGF1R/BIRC2/COL6A2/SOS2/VAV3/BRAF/PIK3CA/FLNC/THBS2/PIP5K1C/PAK4/MAP2K1/AKT3/XIAP/PXN/COMP/LAMA4…	193
	KEGG_PATHWAYS_IN_CANCER	0.412851	1.51461	0.000999001	0.0109328	0.00678009	6215	tags=57%, list=38%, signal=36%	ITGB1/LAMA5/LAMB1/CXCL8/LAMC1/HIF1A/ITGA2/ABL1/EP300/PIAS3/VHL/ITGAV/COL4A1/ITGA3/TPR/CBL/MSH2/CDK2/COL4A2/MAPK1/E2F3/FZD1/LAMC2/CDK4/TGFB2/FZD6/PLCG1/ITGA6/PPARD/CRKL/KRAS/SMAD3/DAPK1/TGFA/ARNT2/CDKN2B/DVL3/TGFBR1/SKP2/NFKB1/VEGFA/PDGFRB/RALGDS/KITLG/MMP2/SOS1/MECOM/FGFR3/JAK1/PRKCA/RALBP1/FGFR1/CREBBP/SLC2A1/RB1/TGFBR2/DVL2/STK4/CTBP2/CTNNB1/EGLN3/CDH1/CCNE2/STK36/PIAS1/FZD7/JUN/CCDC6/BIRC5/NRA…	313
	KEGG_UBIQUITIN_MEDIATED_PROTEOLYSIS	0.428434	1.51082	0.000999001	0.0109328	0.00678009	7984	tags=77%, list=48%, signal=40%	PIAS3/VHL/CBL/CDC20/UBE2Q2/MAP3K1/TRIM32/UBE2C/KLHL9/SMURF2/SKP2/TRIM37/UBA2/UBR5/BIRC6/UBE3C/FBXW11/HUWE1/BRCA1/PIAS1/UBE4A/BIRC2/TRIP12/UBA6/CDC27/CUL4B/UBE4B/FBXW8/UBE2D1/CUL4A/PPIL2/HERC3/UBE2O/SAE1/HERC1/SMURF1/XIAP/CUL5/CUL2/CUL7/CBLB/HERC2/UBE2H/CDC23/UBE2Z/CUL3/UBA3/FANCL/MGRN1/UBE3B/ANAPC1/UBE2E1/TRAF6/SOCS3/MID1/WWP2/UBE2G1/BTRC/HERC4/RCHY1/DDB1/ITCH/UBE2N/UBA1/UBE2A/UBE2E3/UBE3A/RHOBTB…	132
	KEGG_TGF_BETA_SIGNALING_PATHWAY	0.437833	1.49455	0.002002	0.0145932	0.00905017	4505	tags=49%, list=27%, signal=36%	EP300/LTBP1/SMAD5/ACVR1/TFDP1/MAPK1/RBL2/THBS1/SMAD1/TGFB2/ROCK1/SMURF2/SMAD3/SMAD7/CDKN2B/TGFBR1/BMPR2/SP1/RBL1/INHBA/CREBBP/ROCK2/TGFBR2/TGFB3/THBS2/E2F4/ZFYVE9/SMURF1/COMP/ZFYVE16/TGFB1/BMP4/BMPR1A/BMP8B/RPS6KB1/E2F5/INHBE/PPP2CB/ACVR2A/SMAD2/SMAD4	84
	KEGG_ENDOCYTOSIS	0.414397	1.4825	0.000999001	0.0109328	0.00678009	6005	tags=56%, list=36%, signal=36%	RAB11FIP1/ASAP1/ASAP2/PIP5K1A/CBL/SRC/HGS/PIKFYVE/SMURF2/STAM/F2R/RAB11FIP5/PRKCI/TFRC/DAB2/FGFR3/DNM1/CHMP3/ACAP2/EEA1/DNM1L/AGAP1/GIT2/RAB31/RNF41/DNAJC6/IGF1R/VPS37C/PIP4K2B/VPS37A/SH3GLB1/FGFR2/GIT1/PIP5K1C/AP2B1/DNM2/ARFGAP3/CLTC/PARD6B/SMURF1/LDLR/CBLB/PARD3/VPS37B/MVB12B/ARAP1/PDCD6IP/RAB11FIP2/STAM2/CXCR4/HSPA8/RAB22A/EPS15/CHMP1B/FLT1/PLD2/PARD6G/ARAP2/TRAF6/RAB11FIP3/EPN2/RBSN/VPS4B/VPS…	178
	KEGG_NOTCH_SIGNALING_PATHWAY	0.453799	1.47291	0.00702811	0.0333664	0.0206926	7806	tags=77%, list=47%, signal=40%	ADAM17/JAG1/EP300/NOTCH1/NOTCH3/MAML1/NOTCH2/NCOR2/DVL3/MAML2/CREBBP/NCSTN/DVL2/CTBP2/NUMBL/MAML3/HDAC2/DTX3/HDAC1/NUMB/KAT2A/DLL4/SNW1/RBPJ/KAT2B/JAG2/DTX4/NOTCH4/APH1A/PSEN1/CTBP1/DTX3L/DTX1/LFNG/DVL1/PSEN2	47
	KEGG_APOPTOSIS	0.424034	1.44543	0.002002	0.0145932	0.00905017	6432	tags=63%, list=39%, signal=38%	APAF1/NFKB1/IRAK2/IL1RAP/ATM/IL1R1/TNFRSF10B/ENDOD1/BIRC2/PRKX/PIK3CA/PRKAR2A/IKBKB/PRKACB/CASP8/TNFRSF10A/AKT3/XIAP/TNFRSF10D/CAPN1/CASP3/PIK3CB/CAPN2/TP53/PPP3CA/FADD/PPP3CB/DFFB/BCL2L1/CFLAR/CASP7/PRKAR1A/IRAK1/DFFA/BCL2/IRAK4/CASP10/IKBKG/AKT1/PIK3R1/CHUK/CASP6/EXOG/MYD88/BIRC3/TRAF2/CSF2RB/AKT2/PRKAR2B/RIPK1/MAP3K14/RELA	83
	KEGG_INOSITOL_PHOSPHATE_METABOLISM	0.43637	1.44156	0.011022	0.0456119	0.0282868	3799	tags=46%, list=23%, signal=36%	PIP5K1A/PIK3C2A/OCRL/PLCG1/PIKFYVE/PIK3C2B/PI4KA/PLCB1/INPPL1/SYNJ2/INPP5E/PLCD3/PIP4K2C/PI4KB/PIP4K2B/PIK3CA/INPP4A/PIP5K1C/IPMK/SYNJ1/PLCB3/ISYNA1/PIK3CB/IPPK/INPP5A	54
	KEGG_GAP_JUNCTION	0.420952	1.43505	0.002002	0.0145932	0.00905017	6174	tags=56%, list=37%, signal=35%	TUBA1B/ITPR3/CDK1/MAPK1/SRC/ADCY6/TUBA1C/KRAS/PLCB1/TJP1/PDGFRB/SOS1/GJA1/PRKCA/GUCY1A1/PDGFC/ADCY3/PDGFD/GNAI1/GUCY1B1/NRAS/SOS2/PRKX/MAPK7/TUBB6/MAP3K2/MAP2K1/PRKACB/PLCB3/GNAQ/PDGFB/ITPR1/CSNK1D/GNAI3/PDGFA/RAF1/GRB2/GNA11/TUBB/TUBA1A/EGFR/ADCY9/LPAR1/PDGFRA/ADCY7/TUBB2B	82
	KEGG_REGULATION_OF_ACTIN_CYTOSKELETON	0.393127	1.41346	0.001998	0.0145932	0.00905017	4961	tags=46%, list=30%, signal=33%	ITGB1/ITGA2/ITGAV/PIP5K1A/ITGA3/IQGAP3/IQGAP1/VCL/ITGB4/LIMK1/ENAH/MAPK1/WASF1/NCKAP1/ITGA5/PPP1R12A/ITGA6/MYH9/DOCK1/ROCK1/PIKFYVE/WASF2/CRKL/KRAS/F2R/GNA13/ACTN4/PFN2/GNA12/RDX/PDGFRB/SOS1/FGFR3/SSH1/FGFR1/ROCK2/PDGFC/SLC9A1/PDGFD/ARHGEF12/PIP4K2C/FGD1/MYH10/NRAS/VAV2/SOS2/VAV3/PIP4K2B/BRAF/PIK3CA/FGFR2/GIT1/PIP5K1C/PAK4/RRAS2/ABI2/APC/MAP2K1/SSH3/ARHGEF7/PXN/MSN/FN1/PAK2/CYFIP1/BCAR1/PDGFB/WAS…	193
	KEGG_NEUROTROPHIN_SIGNALING_PATHWAY	0.399511	1.40157	0.002997	0.0190383	0.0118068	6617	tags=59%, list=40%, signal=35%	ABL1/KIDINS220/MAPK1/RAPGEF1/PTPN11/MAP3K1/PLCG1/RPS6KA3/CRKL/KRAS/MAPK13/FRS2/NFKB1/YWHAQ/SOS1/SORT1/SH2B3/IRAK2/PRDM4/YWHAG/SHC1/JUN/NRAS/PDPK1/MAP3K3/FOXO3/SOS2/CAMK2D/MAPK7/BRAF/PIK3CA/IKBKB/PRKCD/MAP2K1/CAMK2G/AKT3/MAPK9/GAB1/YWHAZ/PIK3CB/GSK3B/RAP1B/YWHAH/TP53/TRAF6/MAPK14/MAPK8/RAF1/ZNF274/GRB2/RPS6KA4/SH2B1/IRAK1/BCL2/IRAK4/CDC42/RPS6KA2/AKT1/PIK3R1/YWHAB/RAP1A/CALM2/AKT2/IRS1/RHOA/RIPK2/…	123
	KEGG_WNT_SIGNALING_PATHWAY	0.391352	1.38641	0.002997	0.0190383	0.0118068	6124	tags=55%, list=37%, signal=35%	EP300/MMP7/NFAT5/SFRP5/FZD1/FZD6/CSNK1A1/ROCK1/PPARD/DKK1/SMAD3/DVL3/PLCB1/CSNK2A1/PRKCA/FBXW11/VANGL1/CREBBP/ROCK2/DVL2/CTBP2/CTNNB1/CHD8/CSNK1E/FZD7/JUN/LEF1/NFATC2/PRKX/CAMK2D/TBL1XR1/AXIN2/APC/MAP3K7/PRKACB/SFRP4/CAMK2G/PLCB3/NFATC3/MAPK9/PPP2R5D/GSK3B/AXIN1/TP53/PPP2R5B/PPP3CA/PPP3CB/SFRP2/PPP2CB/LRP5/VANGL2/BTRC/MAPK8/SMAD2/FZD8/CSNK2A2/FZD5/SMAD4/TCF7L2/WNT3/CCND2/DAAM1/TBL1X/LRP6/PPP2R5E/…	143
	KEGG_ERBB_SIGNALING_PATHWAY	0.405453	1.38535	0.006	0.0304044	0.0188556	7551	tags=66%, list=46%, signal=36%	ABL1/NCK2/CBL/MAPK1/SRC/PLCG1/CRKL/KRAS/TGFA/SOS1/PRKCA/NCK1/ABL2/SHC1/JUN/NRAS/SOS2/CAMK2D/BRAF/PIK3CA/PAK4/MAP2K1/CAMK2G/AKT3/CBLB/PAK2/MAPK9/MTOR/ELK1/GAB1/PIK3CB/GSK3B/RPS6KB1/PTK2/AREG/MAPK8/PAK1/RAF1/GRB2/STAT5B/AKT1/PIK3R1/EGFR/MYC/AKT2/HBEGF/MAP2K4/ERBB3/CDKN1B/CDKN1A/MAP2K7/CRK/MAPK3/EGF/BTC/PIK3CG	85
	KEGG_T_CELL_RECEPTOR_SIGNALING_PATHWAY	0.393337	1.36249	0.003996	0.022715	0.014087	5255	tags=46%, list=32%, signal=32%	NFAT5/NCK2/CBL/MAPK1/CDK4/PLCG1/KRAS/MAPK13/NFKB1/SOS1/MAP3K8/NCK1/MALT1/JUN/NRAS/PDPK1/NFATC2/VAV2/BCL10/SOS2/VAV3/PIK3CA/PAK4/IKBKB/MAP3K7/MAP2K1/DLG1/AKT3/FOS/CBLB/NFATC3/PTPRC/PAK2/MAPK9/PIK3CB/GSK3B/PPP3CA/PPP3CB/MAPK14/PAK1/RAF1/GRB2/CDC42/IKBKG/AKT1/PIK3R1/CHUK	102
	KEGG_MAPK_SIGNALING_PATHWAY	0.346631	1.26026	0.003996	0.022715	0.014087	8083	tags=62%, list=49%, signal=32%	FLNA/RASA1/MAP4K3/MAPK1/TGFB2/MAP3K1/TAOK1/RPS6KA3/CRKL/KRAS/MAPK13/TGFBR1/GNA12/NFKB1/MAPK8IP3/PDGFRB/SOS1/MECOM/FGFR3/ELK4/MAP4K4/PRKCA/FGFR1/MAP3K8/TGFBR2/STK4/RASA2/ATF2/STMN1/JUN/IL1R1/NF1/NRAS/TAB2/NFATC2/MAP3K3/TGFB3/RAPGEF2/SOS2/PRKX/CACNA1D/MAPK7/BRAF/FLNC/FGFR2/MAP3K2/RRAS2/MAP3K20/IKBKB/MAP3K7/MAP2K1/PRKACB/AKT3/FOS/TAOK2/CASP3/PAK2/TGFB1/DUSP9/MAPK9/ELK1/DUSP7/PDGFB/HSPA8/TAOK3/PPM1B/…	245
p < 0.05 or FDR < 0.05 was considered the meaningful pathway.
