# Supplementary material for: Non-coding ribonucleic acid-mediated CAMSAP1 upregulation leads to poor prognosis with suppressed immune infiltration in liver hepatocellular carcinoma
Source: Front Genet. 2022 Sep 21;13:916847. doi: 10.3389/fgene.2022.916847 (PMC9532701; doi:10.3389/fgene.2022.916847)
Supplement: Supplementary file 1 [file DataSheet1.ZIP › Supplementary Materials/Table S8 Relationship between CAMSAP1 and immune cell markers in LIHC from TIMER2 and TCGA..xlsx]

## Sheet: Table S8
Table S8 | Relationship between CAMSAP1 and immune cell markers in LIHC from TIMER2 and TCGA. Related to Figure 7C.
Immune cells	Biomarker	TIMER2 (none)		TIMER2 (purity)		TCGA
		Rho	p	Rho	p	Rho	p
B cell	CD19	0.110*	0.0338	0.123*	0.0219	0.125	0.016
	CD79A	0.043	0.405	0.09	0.0943	0.062	0.234
CD4+ T cell	CD4	0.165**	0.0014	0.209**	9.16e-05	0.159**	0.002
CD8+ T cell	CD8A	0.136**	0.00874	0.195**	0.000277	0.155**	0.003
	CD8B	0.034	0.514	0.081	0.132	0.067	0.196
M1 macrophage	NOS2	0.206**	6.24e-05	0.223**	2.82e-05	0.207**	5.76e-05
	IRF5	0.400**	1.16e-15	0.391**	4.54e-14	0.368**	3.4e-13
	PTGS2	0.306**	1.8e-09	0.400**	1.01e-14	0.31**	1.04e-09
M2 macrophage	CD163	0.209**	4.8e-05	0.277**	1.64e-07	0.202**	9.47e-05
	VSIG4	0.203**	8.11e-05	0.275**	2.19e-07	0.219**	2.22e-05
	MS4A4A	0.190**	0.000233	0.268**	4.39e-07	0.189**	0.000258
Myeloid dendritic cell	HLA-DPB1	0.163**	0.00168	0.219**	4.24e-05	0.137**	0.008
	HLA-DQB1	0.1	0.0533	0.154**	0.00408	0.147**	0.005
	HLA-DRA	0.215**	2.92e-05	0.282**	1.01e-07	0.214**	3.46e-05
	HLA-DPA1	0.217**	2.5e-05	0.285**	7.37e-08	0.244**	2.2e-06
	CD1C	0.180**	0.000487	0.222**	3.15e-05	0.183**	0.000411
	NRP1	0.585**	2.09e-35	0.600**	4.49e-35	0.586**	0
	ITGAX	0.303**	2.54e-09	0.389**	6.36e-34	0.295**	7.74e-09
Neutrophil	CEACAM8	0.069	0.187	0.086	0.111	0.097	0.062
	ITGAM	0.341**	1.54e-11	0.399**	1.39e-14	0.363**	6.89e-13
	CCR7	0.188**	0.000275	0.269**	3.97e-07	0.176**	0.000688
* p < 0.05, ** p < 0.01
