# Supplementary material for: Non-coding ribonucleic acid-mediated CAMSAP1 upregulation leads to poor prognosis with suppressed immune infiltration in liver hepatocellular carcinoma
Source: Front Genet. 2022 Sep 21;13:916847. doi: 10.3389/fgene.2022.916847 (PMC9532701; doi:10.3389/fgene.2022.916847)
Supplement: Supplementary file 1 [file DataSheet1.ZIP › Supplementary Materials/Table S9 Relationship between CAMSAP1 and immune regulated genes in LIHC from TIMER2 and TCGA..xlsx]

## Sheet: Table S9
Table S9 | Relationship between CAMSAP1 and immune regulated genes in LIHC from TIMER2 and TCGA. Related to Figure 7D.
		Correlation	p
Tumor purity-TIMER2	Purity	0.074	0.171
Immune checkpoints-TIMER2 (purity)	CD274	0.486	7.06e-22
	CTLA4	0.169	0.00158
	HAVCR2	0.377	4.49e-13
	LAG3	0.073	0.174
	PDCD1	0.186	0.000515
	PDCD1LG2	0.221	3.57e-05
	SIGLEC15	0.076	0.161
	TIGIT	0.265	6.15e-07
Immune checkpoints-TCGA	CD274	0.341	2.13e-11
	CTLA4	0.15	0.004
	HAVCR2	0.27	1.48e-07
	LAG3	0.05	0.333
	PDCD1	0.177	0.001
	PDCD1LG2	0.158	0.002
	SIGLEC15	0.117	0.024
	TIGIT	0.165	0.001
CAF-TIMER2 (purity)	EPIC	0.442	5.86e-18
	MCPCOUNTE	0.346	3.89e-11
	TIDE	0.393	3.72e-14
TMB and MSI-TCGA	TMB score	-0.035	0.541
	MSI score	0.056	0.287
p < 0.05 indicated a significant difference.
